# Supplementary material for: Angiotensin-Converting Enzyme (ACE) Insertion/Deletion (I/D) Polymorphism and Migraine Susceptibility and Phenotypes: A Clinical-Genetic Study in a United Arab Emirates (UAE) Cohort
Source: J Clin Med. 2026 Jul 22;15(14):5748. doi: 10.3390/jcm15145748 (PMC13412727; doi:10.3390/jcm15145748)
Supplement: Supplementary file 1 [file jcm-15-05748-s001.zip]

Archive with 1 entries (1 files):
- jcm-4360879-supplementary.pdf
